# Supplementary material for: New Strategies to Increase the Abiotic Stress Tolerance in Woody Ornamental Plants in Mediterranean Climate
Source: Plants (Basel). 2023 May 18;12(10):2022. doi: 10.3390/plants12102022 (PMC10223706; doi:10.3390/plants12102022)
Supplement: Supplementary file 1 [file plants-12-02022-s001.zip]

Archive with 1 entries (1 files):
- plants-2372128-supplementary.pdf
